# Supplementary material for: Porphyrin-Based Bio-Sourced Materials for Water Depollution Under Light Exposure
Source: Polymers (Basel). 2025 Oct 29;17(21):2882. doi: 10.3390/polym17212882 (PMC12608407; doi:10.3390/polym17212882)
Supplement: Supplementary file 1 [file polymers-17-02882-s001.zip]

Archive with 1 entries (1 files):
- polymers-3877346-supplementary.pdf
